# Supplementary material for: GABA and Combined GABA with GAD65-Alum Treatment Alters Th1 Cytokine Responses of PBMCs from Children with Recent-Onset Type 1 Diabetes
Source: Biomedicines. 2023 Jul 10;11(7):1948. doi: 10.3390/biomedicines11071948 (PMC10377053; doi:10.3390/biomedicines11071948)
Supplement: Supplementary file 1 [file biomedicines-11-01948-s001.zip]

Archive with 1 entries (1 files):
- biomedicines-2434232-supplementary.pdf
